# Supplementary material for: Organizational complexity and demographic scale in primary states
Source: R Soc Open Sci. 2018 May 2;5(5):171137. doi: 10.1098/rsos.171137 (PMC5990841; doi:10.1098/rsos.171137)
Supplement: Settlement pattern data for primary states [file rsos171137supp1.xls]

## Sheet: uruk
Wakra Survey, Late Uruk (4), Adams 1981:Table 7, Algaze 2009:Appendix 2	site number	site size	rank size distribution	level 1	level 2	level 3	level 4	N(level 1)	N(level 2)	N(level 3)	N(level 4)	s	l	b	N	area_t1	settlement area (ha)	rho_low	rho_high	N_est_low	N_est_high	L	r	R	G_2	s_low	s_high
	4	10	250	250				1	5	18	77	4.16667	4	150	59441.1	166.2	540.7	100	200	54070	108140	7	0.00589836	1.12521	4.25041	3.85799	4.25956
	6	0.3	24		24																		0.011
	9	4.7	14		14
	12	7.8	11		11
	18	5.8	10		10
	20	5	10		10
	28	2.9	9			9
	42	3	7.8			7.8
	44	0.8	7.8			7.8
	47	0.5	6.7			6.7
	48	0.5	6.6			6.6
	51	3.6	6.5			6.5
	60	1.8	6			6
	71	6.7	6			6
	76	2	6			6
	77	0.1	5.8			5.8
	82	0.5	5.8			5.8
	83	0.1	5.3			5.3
	86	4.2	5.2			5.2
	87	7.8	5			5
	95	0.1	5			5
	105	0.6	4.9			4.9
	106	1.7	4.8			4.8
	108	1	4.8			4.8
	109	5.2	4.7				4.7
	110	9	4.4				4.4
	112	1	4.2				4.2
	114	2.9	4				4
	115	1.7	4				4
	118	5.3	4				4
	120	2	4				4
	125	24	4				4
	126	4	3.6				3.6
	127	4	3				3
	128	1.8	3				3
	133	0.2	3				3
	137	1.5	3				3
	139	0.1	2.9				2.9
	144	2	2.9				2.9
	152	6.6	2.6				2.6
	153	2	2.6				2.6
	160	0.4	2.6				2.6
	162	6	2				2
	163	4	2				2
	164	1	2				2
	166	4	2				2
	167	0.1	2				2
	168	5	1.9				1.9
	173	2.6	1.9				1.9
	174	3	1.8				1.8
	179	0.1	1.8				1.8
	181	5.8	1.7				1.7
	185	4.4	1.7				1.7
	187	0.6	1.7				1.7
	190	3	1.5				1.5
	191	4	1.5				1.5
	193	3	1.4				1.4
	201	11	1.1				1.1
	203	0.6	1				1
	218	6.5	1				1
	219	1.4	1				1
	236	4.8	1				1
	237	0.9	1				1
	242	10	0.9				0.9
	245	6	0.9				0.9
	256	0.1	0.9				0.9
	260	14	0.9				0.9
	264	1.9	0.8				0.8
	267	0.3	0.8				0.8
	272	0.5	0.8				0.8
	274	1.1	0.6				0.6
	276	0.5	0.6				0.6
	282	2.6	0.6				0.6
	285	0.9	0.6				0.6
	286	0.5	0.6				0.6
	292	1.9	0.5				0.5
	293	1.7	0.5				0.5
	309	0.6	0.5				0.5
	310	0.9	0.5				0.5
	314	0.6	0.5				0.5
	325	0.1	0.5				0.5
	329	0.1	0.5				0.5
	331	0.9	0.5				0.5
	334	0.4	0.5				0.5
	338	2.6	0.5				0.5
	350	0.8	0.4				0.4
	367	2	0.4				0.4
	370	0.5	0.4				0.4
	373	0.5	0.3				0.3
	376	4.8	0.3				0.3
	386	1.5	0.3				0.3
	387	1	0.2				0.2
	406	0.8	0.1				0.1
	407	6	0.1				0.1
	417	0.3	0.1				0.1
	418	0.4	0.1				0.1
	453	4.9	0.1				0.1
	460	1	0.1				0.1
	Raidu Sharqi	0.5	0.1				0.1
	Uruk	250	0.1				0.1
	Bed of Shattal	0.5	0.1				0.1
								1.46364

## Sheet: susa
Susiana Plain, Middle Uruk, Johnson 1973: Tables 17-18, p. 73	site number	site size (ha)	name	rank size distribution	level 1	level 2	level 3	level 4	N(level 1)	N(level 2)	N(level 3)	N(level 4)	s	l	b	N	area_t1	area_t2	rho_low	rho_high	N_est_low	N_est_high	L	r	R	G_2	s_low	s_high
	000	25	Susa	25	25				1	2	13	37	3.25	4	150	24106.1	95	127.83	100	200	12783	25566	7	0.001	1.0202	4.0404	3.16249	3.49168
	001	10	Chogha Mish	10		10
	004	1.12		9.56		9.56
	005	0.8		6.44			6.44
	007	1		6			6
	008	0.76		5.2			5.2
	015	0.02		3.58			3.58
	016	0.68		2.8			2.8
	022	1.15		2.8			2.8
	024	0.4		2.48			2.48
	027	0.6		2.4			2.4
	032	1.5		2.32			2.32
	034	1.88		2.28			2.28
	035	1.04		2.26			2.26
	036	1.04		2.2			2.2
	037	0.8		2.08			2.08
	039	1.5		2				2
	040	0.56		2				2
	044N	0.8		2				2
	044S	1.28		1.88				1.88
	045	0.08		1.5				1.5
	049	1		1.5				1.5
	050	0.75		1.5				1.5
	052	0.96		1.44				1.44
	054	2.48		1.33				1.33
	059	9.56	Abu Fanduweh	1.28				1.28
	061	1.28		1.28				1.28
	064	0.64		1.2				1.2
	076	2.26		1.2				1.2
	079	2.32		1.15				1.15
	090	2.28		1.12				1.12
	093	1.12		1.12				1.12
	094	2.4		1.12				1.12
	096	5.2		1.04				1.04
	098	0.8		1.04				1.04
	099	2		1				1
	102	1.2		1				1
	108	2.8		1				1
	113	3.58		0.96				0.96
	120	6		0.84				0.84
	121	1.33		0.8				0.8
	153	6.44		0.8				0.8
	165	2		0.8				0.8
	171	2.8		0.8				0.8
	173	2.08		0.76				0.76
	197	1		0.75				0.75
	218	1.5		0.68				0.68
	220	1.2		0.64				0.64
	240	2.2		0.6				0.6
	266	1.44		0.56				0.56
	284	0.84		0.5				0.5
	285	0.36		0.4				0.4
	286	1.12		0.38				0.38
	288	0.5		0.36				0.36
	289	0.38		0.08				0.08
	290	2		0.02				0.02
								1.01075

## Sheet: egypt
Upper Egypt, Naqada II, Hendrickx and van den Brink (2002)	site number	site size (m^2)	name	rank size distribution (ha)	level 1	level 2	level 3	level 4	N(level 1)	N(level 2)	N(level 3)	N(level 4)	s	l	b	N	N_est_low	N_est_high	L	r	R	G_2	s_low	s_high
	Hk 33,54,45A,46,46A	201984	Hierakonpolis	201.984	201.984				1	3	3	17	3.28571	4	150	25065.9	12500	30000	7	0.001	1.0202	4.0404	3.1524	3.57237
	Hk-11,14	68432		6.8432		6.8432
	Naqada KH-3	30000	North Town	3		3														*see footnote 3 for calculations
	Naqada Hk 34	27536		2.7536		2.7536
	Hk-29	20288		2.0288			2.0288
	Naqada KH-4	20000	South Town	2			2
	Hk-22	17600		1.76			1.76
	Hk 34C	8848		0.8848				0.8848
	Hk 45	8800		0.88				0.88
	S83-3,61	8700	Ahmose	0.87				0.87
	S83-20	7000	en-Nawahid	0.7				0.7
	Hk-27	6720		0.672				0.672
	Hk-48	5696		0.5696				0.5696
	Semaina SH	4000		0.4				0.4
	Hk-25,25A,25B	3520		0.352				0.352
	Hk 49	3295		0.3295				0.3295
	S83-41	3000	el-Mahasana	0.3				0.3
	Naqada KH-7	2100		0.21				0.21
	Hk-30E(1-3)	1711		0.1711				0.1711
	Hk 50	1577		0.1577				0.1577
	Hk-24,24A	898		0.0898				0.0898
	Hk-30C	740		0.074				0.074
	Hk-3	735		0.0735				0.0735
	Hk 60	400		0.04				0.04

## Sheet: harappa
Compilation of known Indus Valley sites during Mature Harrapan phase, from Possehl (2003:appendix A), updated largest centers with data from Coningham & Young (2012)	site number	site size	rank size distribution	level 1	level 2	level 3	level 4	level 5	N(level 1)	N(level 2)	N(level 3)	N(level 4)	N(level 5)	s	l	b	N	area_t1	area_t2	dt	rho_low	rho_high	N_est_low	N_est_high	L	r	R	G_2	s_low	s_high
	NA		250	250					1	11	68	113	829	5.29016	5	150	766318	2113	3845	600	100	200	384500	769000	7	0.000997775	1.02016	4.04031	5.14294	5.67827
			150		150
			100		100
			80		80
			80		80
			72		72
			60		60
			50		50
			50		50
			50		50
			50		50
			41.6		41.6
			38.1			38.1
			35.2			35.2
			34.8			34.8
			31.9			31.9
			31.1			31.1
			30.5			30.5
			30			30
			27.5			27.5
			25			25
			25			25
			25			25
			25			25
			25			25
			24.3			24.3
			24			24
			23.9			23.9
			23.3			23.3
			23.1			23.1
			22.2			22.2
			22			22
			21.5			21.5
			20.1			20.1
			19.3			19.3
			17.7			17.7
			17.6			17.6
			16.9			16.9
			16.8			16.8
			16.5			16.5
			16.2			16.2
			16			16
			16			16
			16			16
			16			16
			16			16
			15.3			15.3
			14.8			14.8
			14.7			14.7
			13.9			13.9
			13.5			13.5
			13.5			13.5
			13.2			13.2
			12.9			12.9
			12.9			12.9
			12.7			12.7
			12.7			12.7
			12.6			12.6
			12.5			12.5
			12.2			12.2
			12			12
			12			12
			12			12
			12			12
			11.7			11.7
			11.6			11.6
			11.5			11.5
			11.5			11.5
			11.2			11.2
			11.2			11.2
			11.1			11.1
			10.8			10.8
			10.8			10.8
			10.7			10.7
			10.5			10.5
			10.3			10.3
			10.3			10.3
			10.2			10.2
			10			10
			10			10
			9.9				9.9
			9.8				9.8
			9.6				9.6
			9.6				9.6
			9.4				9.4
			9.4				9.4
			9				9
			9				9
			9				9
			9				9
			8.9				8.9
			8.9				8.9
			8.7				8.7
			8.5				8.5
			8.4				8.4
			8.3				8.3
			8.2				8.2
			8.1				8.1
			8.1				8.1
			8				8
			8				8
			8				8
			8				8
			8				8
			8				8
			8				8
			8				8
			8				8
			7.8				7.8
			7.8				7.8
			7.7				7.7
			7.6				7.6
			7.5				7.5
			7.5				7.5
			7.5				7.5
			7.5				7.5
			7.5				7.5
			7.5				7.5
			7.5				7.5
			7.4				7.4
			7.2				7.2
			7.2				7.2
			7.2				7.2
			7.1				7.1
			7				7
			7				7
			7				7
			6.8				6.8
			6.7				6.7
			6.6				6.6
			6.5				6.5
			6.5				6.5
			6.4				6.4
			6.4				6.4
			6.2				6.2
			6.1				6.1
			6.1				6.1
			6				6
			6				6
			6				6
			6				6
			6				6
			6				6
			6				6
			5.9				5.9
			5.7				5.7
			5.7				5.7
			5.6				5.6
			5.5				5.5
			5.5				5.5
			5.4				5.4
			5.4				5.4
			5.4				5.4
			5.4				5.4
			5.3				5.3
			5.3				5.3
			5.3				5.3
			5.1				5.1
			5				5
			5				5
			5				5
			5				5
			5				5
			5				5
			5				5
			5				5
			5				5
			5				5
			4.9				4.9
			4.9				4.9
			4.9				4.9
			4.8				4.8
			4.8				4.8
			4.7				4.7
			4.7				4.7
			4.5				4.5
			4.5				4.5
			4.5				4.5
			4.5				4.5
			4.4				4.4
			4.4				4.4
			4.4				4.4
			4.4				4.4
			4.3				4.3
			4.2				4.2
			4.2				4.2
			4.2				4.2
			4.2				4.2
			4.1				4.1
			4.1				4.1
			4.1				4.1
			4.1				4.1
			4.1				4.1
			4					4
			4					4
			4					4
			4					4
			4					4
			4					4
			4					4
			4					4
			4					4
			4					4
			4					4
			3.9					3.9
			3.9					3.9
			3.9					3.9
			3.8					3.8
			3.8					3.8
			3.8					3.8
			3.8					3.8
			3.8					3.8
			3.8					3.8
			3.8					3.8
			3.8					3.8
			3.8					3.8
			3.7					3.7
			3.6					3.6
			3.6					3.6
			3.5					3.5
			3.5					3.5
			3.5					3.5
			3.4					3.4
			3.4					3.4
			3.4					3.4
			3.3					3.3
			3.3					3.3
			3.3					3.3
			3.3					3.3
			3.2					3.2
			3.2					3.2
			3.2					3.2
			3.1					3.1
			3.1					3.1
			3					3
			3					3
			3					3
			3					3
			3					3
			2.9					2.9
			2.8					2.8
			2.8					2.8
			2.8					2.8
			2.8					2.8
			2.8					2.8
			2.7					2.7
			2.7					2.7
			2.7					2.7
			2.7					2.7
			2.7					2.7
			2.7					2.7
			2.7					2.7
			2.6					2.6
			2.6					2.6
			2.6					2.6
			2.6					2.6
			2.6					2.6
			2.6					2.6
			2.6					2.6
			2.6					2.6
			2.6					2.6
			2.5					2.5
			2.5					2.5
			2.5					2.5
			2.5					2.5
			2.5					2.5
			2.5					2.5
			2.4					2.4
			2.4					2.4
			2.4					2.4
			2.3					2.3
			2.3					2.3
			2.3					2.3
			2.3					2.3
			2.3					2.3
			2.3					2.3
			2.2					2.2
			2.2					2.2
			2.2					2.2
			2.2					2.2
			2.2					2.2
			2.2					2.2
			2.1					2.1
			2.1					2.1
			2.1					2.1
			2.1					2.1
			2.1					2.1
			2.1					2.1
			2					2
			2					2
			2					2
			2					2
			2					2
			2					2
			2					2
			2					2
			2					2
			2					2
			2					2
			2					2
			2					2
			2					2
			1.9					1.9
			1.9					1.9
			1.9					1.9
			1.9					1.9
			1.9					1.9
			1.9					1.9
			1.9					1.9
			1.9					1.9
			1.9					1.9
			1.9					1.9
			1.8					1.8
			1.8					1.8
			1.8					1.8
			1.8					1.8
			1.8					1.8
			1.8					1.8
			1.8					1.8
			1.8					1.8
			1.8					1.8
			1.7					1.7
			1.7					1.7
			1.7					1.7
			1.7					1.7
			1.7					1.7
			1.7					1.7
			1.7					1.7
			1.6					1.6
			1.5					1.5
			1.5					1.5
			1.5					1.5
			1.5					1.5
			1.5					1.5
			1.5					1.5
			1.5					1.5
			1.5					1.5
			1.5					1.5
			1.5					1.5
			1.5					1.5
			1.5					1.5
			1.5					1.5
			1.4					1.4
			1.4					1.4
			1.4					1.4
			1.4					1.4
			1.4					1.4
			1.4					1.4
			1.3					1.3
			1.3					1.3
			1.3					1.3
			1.3					1.3
			1.3					1.3
			1.3					1.3
			1.3					1.3
			1.3					1.3
			1.3					1.3
			1.3					1.3
			1.3					1.3
			1.3					1.3
			1.3					1.3
			1.2					1.2
			1.2					1.2
			1.2					1.2
			1.2					1.2
			1.2					1.2
			1.2					1.2
			1.2					1.2
			1.2					1.2
			1.2					1.2
			1.2					1.2
			1.1					1.1
			1.1					1.1
			1.1					1.1
			1.1					1.1
			1.1					1.1
			1.1					1.1
			1.1					1.1
			1.1					1.1
			1.1					1.1
			1					1
			1					1
			1					1
			1					1
			1					1
			1					1
			1					1
			1					1
			1					1
			1					1
			1					1
			1					1
			1					1
			1					1
			1					1
			1					1
			1					1
			1					1
			1					1
			1					1
			0.9					0.9
			0.9					0.9
			0.9					0.9
			0.9					0.9
			0.9					0.9
			0.9					0.9
			0.9					0.9
			0.9					0.9
			0.8					0.8
			0.8					0.8
			0.8					0.8
			0.8					0.8
			0.8					0.8
			0.8					0.8
			0.8					0.8
			0.8					0.8
			0.8					0.8
			0.8					0.8
			0.8					0.8
			0.8					0.8
			0.7					0.7
			0.7					0.7
			0.7					0.7
			0.7					0.7
			0.7					0.7
			0.7					0.7
			0.7					0.7
			0.7					0.7
			0.7					0.7
			0.7					0.7
			0.7					0.7
			0.7					0.7
			0.7					0.7
			0.7					0.7
			0.6					0.6
			0.6					0.6
			0.6					0.6
			0.6					0.6
			0.6					0.6
			0.6					0.6
			0.6					0.6
			0.6					0.6
			0.6					0.6
			0.6					0.6
			0.6					0.6
			0.6					0.6
			0.6					0.6
			0.6					0.6
			0.6					0.6
			0.5					0.5
			0.5					0.5
			0.5					0.5
			0.5					0.5
			0.5					0.5
			0.5					0.5
			0.5					0.5
			0.5					0.5
			0.5					0.5
			0.5					0.5
			0.5					0.5
			0.5					0.5
			0.5					0.5
			0.5					0.5
			0.5					0.5
			0.5					0.5
			0.5					0.5
			0.5					0.5
			0.5					0.5
			0.5					0.5
			0.4					0.4
			0.4					0.4
			0.4					0.4
			0.4					0.4
			0.4					0.4
			0.4					0.4
			0.4					0.4
			0.4					0.4
			0.4					0.4
			0.4					0.4
			0.4					0.4
			0.4					0.4
			0.4					0.4
			0.4					0.4
			0.3					0.3
			0.3					0.3
			0.3					0.3
			0.3					0.3
			0.3					0.3
			0.3					0.3
			0.3					0.3
			0.2					0.2
			0.2					0.2
			0.2					0.2
			0.2					0.2
			0.2					0.2
			0.2					0.2
			0.2					0.2
			0.2					0.2
			0.2					0.2
			0.2					0.2
			0.1					0.1
			0.1					0.1
			0.1					0.1
			0.1					0.1
			0.1					0.1
			0.1					0.1
			0.1					0.1
			0.05					0.05
			0.05					0.05
			0.02					0.02
			0.01					0.01
			0.01					0.01
			0.01					0.01
			0.572556					0.572556
			0.572556					0.572556
			0.572556					0.572556
			0.572556					0.572556
			0.572556					0.572556
			0.572556					0.572556
			0.572556					0.572556
			0.572556					0.572556
			0.572556					0.572556
			0.572556					0.572556
			0.572556					0.572556
			0.572556					0.572556
			0.572556					0.572556
			0.572556					0.572556
			0.572556					0.572556
			0.572556					0.572556
			0.572556					0.572556
			0.572556					0.572556
			0.572556					0.572556
			0.572556					0.572556
			0.572556					0.572556
			0.572556					0.572556
			0.572556					0.572556
			0.572556					0.572556
			0.572556					0.572556
			0.572556					0.572556
			0.572556					0.572556
			0.572556					0.572556
			0.572556					0.572556
			0.572556					0.572556
			0.572556					0.572556
			0.572556					0.572556
			0.572556					0.572556
			0.572556					0.572556
			0.572556					0.572556
			0.572556					0.572556
			0.572556					0.572556
			0.572556					0.572556
			0.572556					0.572556
			0.572556					0.572556
			0.572556					0.572556
			0.572556					0.572556
			0.572556					0.572556
			0.572556					0.572556
			0.572556					0.572556
			0.572556					0.572556
			0.572556					0.572556
			0.572556					0.572556
			0.572556					0.572556
			0.572556					0.572556
			0.572556					0.572556
			0.572556					0.572556
			0.572556					0.572556
			0.572556					0.572556
			0.572556					0.572556
			0.572556					0.572556
			0.572556					0.572556
			0.572556					0.572556
			0.572556					0.572556
			0.572556					0.572556
			0.572556					0.572556
			0.572556					0.572556
			0.572556					0.572556
			0.572556					0.572556
			0.572556					0.572556
			0.572556					0.572556
			0.572556					0.572556
			0.572556					0.572556
			0.572556					0.572556
			0.572556					0.572556
			0.572556					0.572556
			0.572556					0.572556
			0.572556					0.572556
			0.572556					0.572556
			0.572556					0.572556
			0.572556					0.572556
			0.572556					0.572556
			0.572556					0.572556
			0.572556					0.572556
			0.572556					0.572556
			0.572556					0.572556
			0.572556					0.572556
			0.572556					0.572556
			0.572556					0.572556
			0.572556					0.572556
			0.572556					0.572556
			0.572556					0.572556
			0.572556					0.572556
			0.572556					0.572556
			0.572556					0.572556
			0.572556					0.572556
			0.572556					0.572556
			0.572556					0.572556
			0.572556					0.572556
			0.572556					0.572556
			0.572556					0.572556
			0.572556					0.572556
			0.572556					0.572556
			0.572556					0.572556
			0.572556					0.572556
			0.572556					0.572556
			0.572556					0.572556
			0.572556					0.572556
			0.572556					0.572556
			0.572556					0.572556
			0.572556					0.572556
			0.572556					0.572556
			0.572556					0.572556
			0.572556					0.572556
			0.572556					0.572556
			0.572556					0.572556
			0.572556					0.572556
			0.572556					0.572556
			0.572556					0.572556
			0.572556					0.572556
			0.572556					0.572556
			0.572556					0.572556
			0.572556					0.572556
			0.572556					0.572556
			0.572556					0.572556
			0.572556					0.572556
			0.572556					0.572556
			0.572556					0.572556
			0.572556					0.572556
			0.572556					0.572556
			0.572556					0.572556
			0.572556					0.572556
			0.572556					0.572556
			0.572556					0.572556
			0.572556					0.572556
			0.572556					0.572556
			0.572556					0.572556
			0.572556					0.572556
			0.572556					0.572556
			0.572556					0.572556
			0.572556					0.572556
			0.572556					0.572556
			0.572556					0.572556
			0.572556					0.572556
			0.572556					0.572556
			0.572556					0.572556
			0.572556					0.572556
			0.572556					0.572556
			0.572556					0.572556
			0.572556					0.572556
			0.572556					0.572556
			0.572556					0.572556
			0.572556					0.572556
			0.572556					0.572556
			0.572556					0.572556
			0.572556					0.572556
			0.572556					0.572556
			0.572556					0.572556
			0.572556					0.572556
			0.572556					0.572556
			0.572556					0.572556
			0.572556					0.572556
			0.572556					0.572556
			0.572556					0.572556
			0.572556					0.572556
			0.572556					0.572556
			0.572556					0.572556
			0.572556					0.572556
			0.572556					0.572556
			0.572556					0.572556
			0.572556					0.572556
			0.572556					0.572556
			0.572556					0.572556
			0.572556					0.572556
			0.572556					0.572556
			0.572556					0.572556
			0.572556					0.572556
			0.572556					0.572556
			0.572556					0.572556
			0.572556					0.572556
			0.572556					0.572556
			0.572556					0.572556
			0.572556					0.572556
			0.572556					0.572556
			0.572556					0.572556
			0.572556					0.572556
			0.572556					0.572556
			0.572556					0.572556
			0.572556					0.572556
			0.572556					0.572556
			0.572556					0.572556
			0.572556					0.572556
			0.572556					0.572556
			0.572556					0.572556
			0.572556					0.572556
			0.572556					0.572556
			0.572556					0.572556
			0.572556					0.572556
			0.572556					0.572556
			0.572556					0.572556
			0.572556					0.572556
			0.572556					0.572556
			0.572556					0.572556
			0.572556					0.572556
			0.572556					0.572556
			0.572556					0.572556
			0.572556					0.572556
			0.572556					0.572556
			0.572556					0.572556
			0.572556					0.572556
			0.572556					0.572556
			0.572556					0.572556
			0.572556					0.572556
			0.572556					0.572556
			0.572556					0.572556
			0.572556					0.572556
			0.572556					0.572556
			0.572556					0.572556
			0.572556					0.572556
			0.572556					0.572556
			0.572556					0.572556
			0.572556					0.572556
			0.572556					0.572556
			0.572556					0.572556
			0.572556					0.572556
			0.572556					0.572556
			0.572556					0.572556
			0.572556					0.572556
			0.572556					0.572556
			0.572556					0.572556
			0.572556					0.572556
			0.572556					0.572556
			0.572556					0.572556
			0.572556					0.572556
			0.572556					0.572556
			0.572556					0.572556
			0.572556					0.572556
			0.572556					0.572556
			0.572556					0.572556
			0.572556					0.572556
			0.572556					0.572556
			0.572556					0.572556
			0.572556					0.572556
			0.572556					0.572556
			0.572556					0.572556
			0.572556					0.572556
			0.572556					0.572556
			0.572556					0.572556
			0.572556					0.572556
			0.572556					0.572556
			0.572556					0.572556
			0.572556					0.572556
			0.572556					0.572556
			0.572556					0.572556
			0.572556					0.572556
			0.572556					0.572556
			0.572556					0.572556
			0.572556					0.572556
			0.572556					0.572556
			0.572556					0.572556
			0.572556					0.572556
			0.572556					0.572556
			0.572556					0.572556
			0.572556					0.572556
			0.572556					0.572556
			0.572556					0.572556
			0.572556					0.572556
			0.572556					0.572556
			0.572556					0.572556
			0.572556					0.572556
			0.572556					0.572556
			0.572556					0.572556
			0.572556					0.572556
			0.572556					0.572556
			0.572556					0.572556
			0.572556					0.572556
			0.572556					0.572556
			0.572556					0.572556
			0.572556					0.572556
			0.572556					0.572556
			0.572556					0.572556
			0.572556					0.572556
			0.572556					0.572556
			0.572556					0.572556
			0.572556					0.572556
			0.572556					0.572556
			0.572556					0.572556
			0.572556					0.572556
			0.572556					0.572556
			0.572556					0.572556
			0.572556					0.572556
			0.572556					0.572556
			0.572556					0.572556
			0.572556					0.572556
			0.572556					0.572556
			0.572556					0.572556
			0.572556					0.572556
			0.572556					0.572556
			0.572556					0.572556
			0.572556					0.572556
			0.572556					0.572556
			0.572556					0.572556
			0.572556					0.572556
			0.572556					0.572556
			0.572556					0.572556
			0.572556					0.572556
			0.572556					0.572556
			0.572556					0.572556
			0.572556					0.572556
			0.572556					0.572556
			0.572556					0.572556
			0.572556					0.572556
			0.572556					0.572556
			0.572556					0.572556
			0.572556					0.572556
			0.572556					0.572556
			0.572556					0.572556
			0.572556					0.572556
			0.572556					0.572556
			0.572556					0.572556
			0.572556					0.572556
			0.572556					0.572556
			0.572556					0.572556
			0.572556					0.572556
			0.572556					0.572556
			0.572556					0.572556
			0.572556					0.572556
			0.572556					0.572556
			0.572556					0.572556
			0.572556					0.572556
			0.572556					0.572556
			0.572556					0.572556
			0.572556					0.572556
			0.572556					0.572556
			0.572556					0.572556
			0.572556					0.572556
			0.572556					0.572556
			0.572556					0.572556
			0.572556					0.572556
			0.572556					0.572556
			0.572556					0.572556
			0.572556					0.572556
			0.572556					0.572556
			0.572556					0.572556
			0.572556					0.572556
			0.572556					0.572556
			0.572556					0.572556
			0.572556					0.572556
			0.572556					0.572556
			0.572556					0.572556
			0.572556					0.572556
			0.572556					0.572556
			0.572556					0.572556
			0.572556					0.572556
			0.572556					0.572556
			0.572556					0.572556
			0.572556					0.572556
			0.572556					0.572556
			0.572556					0.572556
			0.572556					0.572556
			0.572556					0.572556
			0.572556					0.572556
			0.572556					0.572556
			0.572556					0.572556
			0.572556					0.572556
			0.572556					0.572556
			0.572556					0.572556
			0.572556					0.572556
			0.572556					0.572556
			0.572556					0.572556
			0.572556					0.572556
			0.572556					0.572556
			0.572556					0.572556
			0.572556					0.572556
			0.572556					0.572556
			0.572556					0.572556
			0.572556					0.572556
			0.572556					0.572556
			0.572556					0.572556
			0.572556					0.572556
			0.572556					0.572556
			0.572556					0.572556
			0.572556					0.572556
			0.572556					0.572556
			0.572556					0.572556
			0.572556					0.572556
			0.572556					0.572556
			0.572556					0.572556
			0.572556					0.572556
			0.572556					0.572556
			0.572556					0.572556
			0.572556					0.572556
			0.572556					0.572556
			0.572556					0.572556
			0.572556					0.572556
			0.572556					0.572556
			0.572556					0.572556
			0.572556					0.572556
			0.572556					0.572556
			0.572556					0.572556
			0.572556					0.572556
			0.572556					0.572556
			0.572556					0.572556
			0.572556					0.572556
			0.572556					0.572556
			0.572556					0.572556
			0.572556					0.572556
			0.572556					0.572556
			0.572556					0.572556
			0.572556					0.572556
			0.572556					0.572556
			0.572556					0.572556
			0.572556					0.572556
			0.572556					0.572556
			0.572556					0.572556
			0.572556					0.572556
			0.572556					0.572556
			0.572556					0.572556
			0.572556					0.572556
			0.572556					0.572556
			0.572556					0.572556
			0.572556					0.572556
			0.572556					0.572556
			0.572556					0.572556
			0.572556					0.572556
			0.572556					0.572556
			0.572556					0.572556
			0.572556					0.572556
			0.572556					0.572556
			0.572556					0.572556
			0.572556					0.572556
			0.572556					0.572556
			0.572556					0.572556
			0.572556					0.572556
			0.572556					0.572556
			0.572556					0.572556
			0.572556					0.572556
			0.572556					0.572556
			0.572556					0.572556
			0.572556					0.572556
			0.572556					0.572556
			0.572556					0.572556
			0.572556					0.572556
			0.572556					0.572556
			0.572556					0.572556
			0.572556					0.572556
			0.572556					0.572556
			0.572556					0.572556
			0.572556					0.572556
			0.572556					0.572556
			0.572556					0.572556
			0.572556					0.572556
			0.572556					0.572556
			0.572556					0.572556
			0.572556					0.572556
			0.572556					0.572556
			0.572556					0.572556
			0.572556					0.572556
			0.572556					0.572556
			0.572556					0.572556
			0.572556					0.572556
			0.572556					0.572556
			0.572556					0.572556
			0.572556					0.572556
			0.572556					0.572556
			0.572556					0.572556
			0.572556					0.572556
			0.572556					0.572556
			0.572556					0.572556
			0.572556					0.572556
			0.572556					0.572556
			0.572556					0.572556
			0.572556					0.572556
			0.572556					0.572556
			0.572556					0.572556
			0.572556					0.572556
			0.572556					0.572556
			0.572556					0.572556
			0.572556					0.572556
			0.572556					0.572556
			0.572556					0.572556
			0.572556					0.572556
			0.572556					0.572556
			0.572556					0.572556
			0.572556					0.572556
			0.572556					0.572556
			0.572556					0.572556
			0.572556					0.572556
			0.572556					0.572556
			0.572556					0.572556
			0.572556					0.572556
			0.572556					0.572556
			0.572556					0.572556
			0.572556					0.572556
			0.572556					0.572556
			0.572556					0.572556
			0.572556					0.572556
			0.572556					0.572556
			0.572556					0.572556
			0.572556					0.572556
			0.572556					0.572556
			0.572556					0.572556
			0.572556					0.572556
			0.572556					0.572556
			0.572556					0.572556
			0.572556					0.572556
			0.572556					0.572556
			0.572556					0.572556
			0.572556					0.572556
			0.572556					0.572556
			0.572556					0.572556
			0.572556					0.572556
			0.572556					0.572556
			0.572556					0.572556

## Sheet: erlitou
	site number	site size (ha)	level 1	level 2	level 3	level 4	N(level 1)	N(level 2)	N(level 3)	N(level 4)	s	l	b	N	area_t1	area_t2	dt	N_est_low	N_est_high	L	r	R	G_2	s_low	s_high
		300	300				1	10	43	149	3.74074	4	150	40033	21.8	123.2	1000	27841	82085	7	0.0017319	1.03524	4.07049	3.53071	4.12046
		74		74											early longshan	Erlitou II
		70		70
		60		60
		50		50
		40		40
		36		36
		34		34
		32		32
		30		30
		30		30
		24			24
		24			24
		24			24
		24			24
		24			24
		24			24
		22			22
		22			22
		20			20
		20			20
		20			20
		20			20
		20			20
		18			18
		18			18
		18			18
		16			16
		16			16
		14			14
		14			14
		12			12
		12			12
		12			12
		12			12
		12			12
		12			12
		12			12
		12			12
		12			12
		10			10
		10			10
		10			10
		10			10
		10			10
		10			10
		10			10
		10			10
		8			8
		8			8
		8			8
		8			8
		8			8
		8			8
		6				6
		6				6
		6				6
		6				6
		6				6
		6				6
		6				6
		6				6
		6				6
		6				6
		6				6
		6				6
		6				6
		6				6
		6				6
		6				6
		6				6
		6				6
		6				6
		6				6
		6				6
		6				6
		6				6
		6				6
		6				6
		6				6
		6				6
		6				6
		6				6
		6				6
		6				6
		6				6
		6				6
		6				6
		4				4
		4				4
		4				4
		4				4
		4				4
		4				4
		4				4
		4				4
		4				4
		4				4
		4				4
		4				4
		4				4
		4				4
		4				4
		4				4
		4				4
		4				4
		4				4
		4				4
		4				4
		4				4
		4				4
		4				4
		4				4
		4				4
		4				4
		4				4
		4				4
		4				4
		4				4
		4				4
		4				4
		4				4
		4				4
		4				4
		4				4
		4				4
		4				4
		4				4
		4				4
		4				4
		4				4
		4				4
		4				4
		4				4
		4				4
		4				4
		4				4
		4				4
		2				2
		2				2
		2				2
		2				2
		2				2
		2				2
		2				2
		2				2
		2				2
		2				2
		2				2
		2				2
		2				2
		2				2
		2				2
		2				2
		2				2
		2				2
		2				2
		2				2
		2				2
		2				2
		2				2
		2				2
		2				2
		2				2
		2				2
		2				2
		2				2
		2				2
		2				2
		2				2
		2				2
		2				2
		2				2
		2				2
		2				2
		2				2
		2				2
		2				2
		2				2
		2				2
		2				2
		2				2
		2				2
		2				2
		2				2
		2				2
		2				2
		2				2
		2				2
		2				2
		2				2
		2				2
		2				2
		2				2
		2				2
		2				2
		2				2
		2				2
		2				2
		2				2
		2				2
		2				2

## Sheet: monte_alban
Oaxaca Valley settlement sizes, Monte Alban II	site number	N_low	N_high	N_avg	rank size N_avg	level 1	level 2	level 3	level 4	level 5	N(level 1)	N(level 2)	N(level 3)	N(level 4)	N(level 5)	s	l	b	N	N_MAII_t1	N_MAII_t2	dt	N_est_low	N_est_high	L	r	R	G_2	s_low	s_high
	0-1	9650	19300	14475	14475	14475					1	6	45	75	484	4.80315	5	15	48424.9	41310	115228	300	32530	67860	6	0.00341936	1.07078	4.14156	4.45848	5.03974
	1-1	5	10	7.5	1770.5		1770.5
	1-2	8	20	14	1231.5		1231.5
	1-3	768	1535	1151.5	1151.5		1151.5
	1-4	8	20	14	965		965
	1-5	460	920	690	918.5		918.5
	1-6	29	72	50.5	798		798
	1-7	15	30	22.5	719.5			719.5
	1-8	14	35	24.5	690			690
	1-9	8	20	14	646			646
	1-10	5	10	7.5	636			636
	1-11	5	10	7.5	592.5			592.5
	1-12	5	10	7.5	560			560
	1-13	5	10	7.5	547.5			547.5
	1-14	5	10	7.5	525			525
	1-15	5	25	15	453.5			453.5
	1-16	10	25	17.5	440			440
	1-17	5	10	7.5	428.5			428.5
	1-18	5	10	7.5	383.5			383.5
	1-19	5	15	10	357			357
	1-20	5	10	7.5	343			343
	1-21	10	50	30	332			332
	1-22	5	10	7.5	308			308
	1-23	5	10	7.5	294			294
	1-24	5	10	7.5	293			293
	1-25	149	310	229.5	293			293
	1-26	5	10	7.5	293			293
	1-27	821	1642	1231.5	293			293
	1-28	5	10	7.5	278.5			278.5
	1-29	10	30	20	276.5			276.5
	1-30	5	10	7.5	276.5			276.5
	1-31	5	10	7.5	267			267
	1-32	10	25	17.5	262.5			262.5
	1-33	5	10	7.5	255			255
	1-34	5	10	7.5	255			255
	1-35	48	120	84	250			250
	1-36	5	15	10	249			249
	1-37	5	10	7.5	249			249
	1-38	5	10	7.5	246.5			246.5
	1-39	5	10	7.5	242.5			242.5
	1-40	7	18	12.5	231			231
	1-41	5	10	7.5	229.5			229.5
	1-42	20	50	35	222			222
	1-43	5	10	7.5	217			217
	1-44	5	10	7.5	205			205
	1-45	5	10	7.5	192.5			192.5
	1-46	411	1028	719.5	190.5			190.5
	1-47	28	70	49	182			182
	1-48	5	15	10	182			182
	1-49	1073	2468	1770.5	166			166
	1-50	5	10	7.5	165			165
	1-51	5	10	7.5	164			164
	1-52	6	15	10.5	161				161
	1-53	6	15	10.5	161				161
	1-54	5	10	7.5	154				154
	1-55	9	22	15.5	150				150
	1-56	23	58	40.5	149				149
	1-57	5	10	7.5	143.5				143.5
	1-58	13	32	22.5	138.5				138.5
	1-59	13	32	22.5	135				135
	1-60	5	10	7.5	134.5				134.5
	1-61	5	15	10	132.5				132.5
	1-62	5	10	7.5	129.5				129.5
	1-63	5	10	7.5	125				125
	1-64	5	10	7.5	121				121
	1-65	92	230	161	119				119
	1-66	11	28	19.5	119				119
	1-67	82	205	143.5	112				112
	1-68	42	105	73.5	110.5				110.5
	1-69	15	38	26.5	110.5				110.5
	1-70	5	10	7.5	109				109
	1-71	20	40	30	105				105
	1-72	204	510	357	105				105
	1-73	11	28	19.5	103.5				103.5
	1-74	10	25	17.5	100				100
	1-75	15	38	26.5	98				98
	1-76	8	20	14	98				98
	1-77	38	95	66.5	97.5				97.5
	1-78	10	25	17.5	97.5				97.5
	1-79	5	10	7.5	95				95
	1-80	5	15	10	93				93
	1-81	6	15	10.5	93				93
	1-82	31	78	54.5	91.5				91.5
	1-83	22	55	38.5	89.5				89.5
	1-84	525	1312	918.5	87.5				87.5
	1-85	5	15	10	84				84
	1-86	18	45	31.5	80.5				80.5
	1-87	6	15	10.5	80				80
	1-88	30	75	52.5	78.75				78.75
	1-89	5	15	10	75.5				75.5
	1-90	23	58	40.5	73.5				73.5
	1-91	5	10	7.5	73.5				73.5
	1-92	11	28	19.5	73.5				73.5
	1-93	20	40	30	70				70
	1-94	92	230	161	70				70
	1-95	5	10	7.5	70				70
	1-96	9	22	15.5	70				70
	1-97	88	220	154	66.5				66.5
	1-98	17	42	29.5	66.5				66.5
	1-99	5	10	7.5	66.5				66.5
	1-100	63	158	110.5	65.625				65.625
	1-101	5	15	10	64.5				64.5
	1-102	20	40	30	63				63
	1-103	107	225	166	63				63
	1-104	65	130	97.5	62.5				62.5
	1-105	5	10	7.5	62				62
	1-106	6	15	10.5	61.5				61.5
	1-107	5	10	7.5	61				61
	1-108	7	18	12.5	59.5				59.5
	1-109	5	10	7.5	57.5				57.5
	1-110	5	15	10	57.5				57.5
	1-111	5	10	7.5	56				56
	1-112	5	15	10	56				56
	1-113	42	105	73.5	56				56
	1-114	21	52	36.5	54.5				54.5
	1-115	5	10	7.5	54.5				54.5
	1-116	5	10	7.5	54.5				54.5
	1-117	27	68	47.5	52.5				52.5
	1-118	10	20	15	52.5				52.5
	1-119	219	548	383.5	52.5				52.5
	1-120	5	10	7.5	52.5				52.5
	1-121	6	15	10.5	52.5				52.5
	1-122	11	28	19.5	52.5				52.5
	1-123	320	800	560	52				52
	1-124	5	15	10	51				51
	1-125	13	32	22.5	50.5				50.5
	1-126	5	10	7.5	50.5				50.5
	1-127	5	15	10	49					49
	1-128	5	15	10	49					49
	1-129	16	40	28	49					49
	1-130	6	15	10.5	49					49
	1-131	5	10	7.5	48					48
	1-132	28	70	49	48					48
	1-133	32	80	56	48					48
	1-134	11	28	19.5	48					48
	1-135	26	65	45.5	48					48
	1-136	7	18	12.5	48					48
	1-137	10	25	17.5	47.5					47.5
	1-138	15	38	26.5	47.5					47.5
	1-139	5	15	10	45.5					45.5
	1-140	6	15	10.5	45.5					45.5
	1-141	8	20	14	45.5					45.5
	1-142	14	35	24.5	45.5					45.5
	1-143	5	15	10	45.5					45.5
	2-1	5	10	7.5	42					42
	2-2	5	10	7.5	42					42
	2-3	10	25	17.5	42					42
	2-4	5	10	7.5	42					42
	2-5	10	25	17.5	42					42
	2-6	13	32	22.5	42					42
	2-7	10	25	17.5	40.5					40.5
	2-8	5	10	7.5	40.5					40.5
	2-9	10	25	17.5	40.5					40.5
	2-10	5	10	7.5	40.5					40.5
	2-11	5	10	7.5	40.5					40.5
	2-12	10	25	17.5	40.5					40.5
	2-13	10	25	17.5	40.5					40.5
	2-14	5	10	7.5	40.5					40.5
	2-15	36	90	63	39.5					39.5
	2-16	24	60	42	39.5					39.5
	2-17	10	25	17.5	39.5					39.5
	2-18	5	10	7.5	39.5					39.5
	2-19	10	25	17.5	39.5					39.5
	2-20	10	25	17.5	39.5					39.5
	2-21	5	10	7.5	39.5					39.5
	2-22	33	82	57.5	38.5					38.5
	2-23	38	95	66.5	38.5					38.5
	3-1	10	20	15	38.5					38.5
	3-2	5	10	7.5	37.5					37.5
	3-3	168	420	294	37.5					37.5
	3-4	5	10	7.5	37					37
	3-5	5	10	7.5	37					37
	3-6	31	78	54.5	36.5					36.5
	3-7	53	133	93	36.5					36.5
	3-8	17	43	30	36.5					36.5
	3-9	15	35	25	35					35
	3-10	13	33	23	35					35
	3-11	5	10	7.5	35					35
	3-12	10	25	17.5	33.5					33.5
	3-13	10	20	15	33.5					33.5
	3-14	5	10	7.5	33.5					33.5
	3-15	28	70	49	33.5					33.5
	3-16	5	10	7.5	31.5					31.5
	3-17	5	10	7.5	31.5					31.5
	3-18	5	10	7.5	31.5					31.5
	3-19	10	25	17.5	31.5					31.5
	3-20	5	10	7.5	31.5					31.5
	3-21	176	440	308	31.5					31.5
	3-22	32	80	56	31.5					31.5
	3-23	18	45	31.5	31.5					31.5
	3-24	57	143	100	30					30
	3-25	5	10	7.5	30					30
	3-26	158	395	276.5	30					30
	3-27	59	148	103.5	30					30
	3-28	166	332	249	30					30
	3-29	26	65	45.5	29.5					29.5
	3-30	10	25	17.5	29					29
	3-31	69	173	121	28.5					28.5
	3-32	10	25	17.5	28					28
	3-33	13	33	23	28					28
	3-34	51	128	89.5	28					28
	3-35	5	10	7.5	28					28
	3-36	10	25	17.5	26.5					26.5
	3-37	11	28	19.5	26.5					26.5
	3-38	14	35	24.5	26.5					26.5
	3-39	68	170	119	26.5					26.5
	3-40	30	75	52.5	26.5					26.5
	3-41	5	10	7.5	26.5					26.5
	3-42	23	58	40.5	25					25
	3-43	15	38	26.5	25					25
	3-44	552	1378	965	24.5					24.5
	3-45	5	10	7.5	24.5					24.5
	3-46	5	10	7.5	24.5					24.5
	3-47	5	10	7.5	24.5					24.5
	3-48	53	130	91.5	24.5					24.5
	3-49	13	33	23	23					23
	3-50	15	38	26.5	23					23
	3-51	23	58	40.5	23					23
	3-52	10	20	15	23					23
	3-53	15	30	22.5	22.5					22.5
	3-54	5	10	7.5	22.5					22.5
	3-55	5	10	7.5	22.5					22.5
	3-56	10	20	15	22.5					22.5
	3-57	10	25	17.5	22.5					22.5
	3-58	21	53	37	22.5					22.5
	3-59	63	158	110.5	22.5					22.5
	3-60	196	490	343	22.5					22.5
	3-61	5	10	7.5	22.5					22.5
	3-62	10	25	17.5	22.5					22.5
	3-63	5	10	7.5	22.5					22.5
	3-64	5	10	7.5	22.5					22.5
	3-65	21	53	37	22.5					22.5
	3-66	24	60	42	22					22
	3-67	10	20	15	22					22
	3-68	10	25	17.5	21					21
	3-69	10	20	15	21					21
	3-70	5	10	7.5	20					20
	3-71	5	10	7.5	20					20
	3-72	10	25	17.5	20					20
	3-74	16	40	28	19.5					19.5
	3-75	5	10	7.5	19.5					19.5
	3-76	16	40	28	19.5					19.5
	3-77	35	88	61.5	19.5					19.5
	3-78	30	75	52.5	19.5					19.5
	3-79	10	25	17.5	19.5					19.5
	3-80	10	25	17.5	19.5					19.5
	3-81	5	10	7.5	19.5					19.5
	3-82	26	65	45.5	19.5					19.5
	3-83	15	35	25	19.5					19.5
	3-84	26	65	45.5	19.5					19.5
	3-85	5	10	7.5	19					19
	3-86	10	25	17.5	18					18
	3-87	5	10	7.5	18					18
	3-88	5	10	7.5	17.5					17.5
	3-89	5	10	7.5	17.5					17.5
	3-90	10	25	17.5	17.5					17.5
	3-91	13	33	23	17.5					17.5
	3-92	10	25	17.5	17.5					17.5
	3-93	53	133	93	17.5					17.5
	3-94	18	45	31.5	17.5					17.5
	3-95	104	260	182	17.5					17.5
	3-96	10	25	17.5	17.5					17.5
	3-97	5	10	7.5	17.5					17.5
	3-98	17	40	28.5	17.5					17.5
	3-99	5	10	7.5	17.5					17.5
	3-100	29	73	51	17.5					17.5
	3-101	19	48	33.5	17.5					17.5
	3-102	5	10	7.5	17.5					17.5
	3-103	10	25	17.5	17.5					17.5
	3-104	5	10	7.5	17.5					17.5
	3-105	5	10	7.5	17.5					17.5
	4-1	26	55	40.5	17.5					17.5
	4-2	25	50	37.5	17.5					17.5
	4-3	5	10	7.5	17.5					17.5
	4-4	40	100	70	17.5					17.5
	4-5	5	15	10	17.5					17.5
	4-6	5	15	10	17.5					17.5
	4-7	23	58	40.5	17.5					17.5
	4-8	11	28	19.5	17.5					17.5
	4-9	5	10	7.5	17.5					17.5
	4-10	11	28	19.5	17.5					17.5
	4-11	6	15	10.5	17.5					17.5
	4-12	5	10	7.5	17.5					17.5
	4-13	31	78	54.5	17.5					17.5
	4-14	56	140	98	17.5					17.5
	4-15	259	648	453.5	17.5					17.5
	4-16	5	10	7.5	17.5					17.5
	4-17	8	20	14	17.5					17.5
	4-18	5	10	7.5	16					16
	4-19	24	60	42	15.75					15.75
	4-20	5	10	7.5	15.5					15.5
	4-21	8	20	14	15.5					15.5
	4-22	5	12	8.5	15					15
	4-23	23	58	40.5	15					15
	4-24	5	12	8.5	15					15
	4-25	5	15	10	15					15
	4-26	5	10	7.5	15					15
	4-27	23	58	40.5	15					15
	4-28	12	30	21	15					15
	4-29	5	10	7.5	15					15
	4-30	21	52	36.5	15					15
	4-31	5	10	7.5	15					15
	4-32	5	10	7.5	15					15
	4-33	5	15	10	15					15
	4-34	8	20	14	15					15
	4-35	5	10	7.5	15					15
	4-36	5	15	10	15					15
	4-37	5	10	7.5	14					14
	4-38	141	352	246.5	14					14
	4-39	5	10	7.5	14					14
	4-40	5	10	7.5	14					14
	4-41	8	20	14	14					14
	4-42	5	12	8.5	14					14
	4-43	13	32	22.5	14					14
	4-44	365	730	547.5	14					14
	4-45	5	10	7.5	14					14
	4-46	8	20	14	14					14
	4-47	5	10	7.5	14					14
	4-48	21	52	36.5	14					14
	4-49	24	60	42	14					14
	4-50	32	80	56	14					14
	4-51	5	15	10	14					14
	4-52	5	10	7.5	14					14
	4-53	11	28	19.5	14					14
	4-54	5	10	7.5	14					14
	4-55	5	10	7.5	14					14
	4-56	5	10	7.5	13					13
	4-57	36	90	63	12.5					12.5
	4-58	5	10	7.5	12.5					12.5
	4-59	5	10	7.5	12.5					12.5
	4-60	5	10	7.5	12.5					12.5
	4-61	5	15	10	12.5					12.5
	4-62	5	10	7.5	12.5					12.5
	4-63	5	10	7.5	12.5					12.5
	4-64	79	198	138.5	12.5					12.5
	4-65	30	75	52.5	12.5					12.5
	4-66	5	10	7.5	12.5					12.5
	4-67	11	28	19.5	12.5					12.5
	4-68	77	192	134.5	12					12
	4-69	456	1140	798	12					12
	4-70	5	10	7.5	11.375					11.375
	4-71	5	10	7.5	11					11
	4-72	40	100	70	10.5					10.5
	4-73	10	25	17.5	10.5					10.5
	4-74	5	12	8.5	10.5					10.5
	4-75	5	10	7.5	10.5					10.5
	4-76	8	20	14	10.5					10.5
	4-77	20	50	35	10.5					10.5
	4-78	5	10	7.5	10.5					10.5
	4-79	5	10	7.5	10.5					10.5
	4-80	8	20	14	10.5					10.5
	4-81	8	20	14	10.5					10.5
	4-82	5	15	10	10.5					10.5
	4-83	5	10	7.5	10.5					10.5
	4-84	5	10	7.5	10.5					10.5
	4-85	5	10	7.5	10.5					10.5
	4-86	5	10	7.5	10					10
	4-87	11	28	19.5	10					10
	4-88	159	398	278.5	10					10
	4-89	5	10	7.5	10					10
	4-90	22	55	38.5	10					10
	4-91	15	38	26.5	10					10
	4-92	5	10	7.5	10					10
	4-93	5	10	7.5	10					10
	4-94	5	10	7.5	10					10
	4-95	24	60	42	10					10
	4-96	13	32	22.5	10					10
	4-97	104	260	182	10					10
	4-98	148	296	222	10					10
	4-99	38	95	66.5	10					10
	4-100	18	45	31.5	10					10
	4-101	7	18	12.5	10					10
	4-102	5	10	7.5	10					10
	4-103	5	10	7.5	10					10
	4-104	5	10	7.5	10					10
	4-105	18	45	31.5	10					10
	4-106	5	10	7.5	10					10
	4-107	5	10	7.5	10					10
	4-108	5	10	7.5	10					10
	4-109	12	30	21	10					10
	4-110	7	18	12.5	10					10
	4-111	5	10	7.5	10					10
	4-112	5	10	7.5	10					10
	4-113	13	32	22.5	10					10
	4-114	5	10	7.5	10					10
	4-115	5	10	7.5	10					10
	4-116	5	10	7.5	10					10
	4-117	5	10	7.5	10					10
	4-118	10	20	15	10					10
	4-119	5	10	7.5	10					10
	4-120	5	12	8.5	10					10
	4-121	5	10	7.5	10					10
	4-122	5	15	10	10					10
	4-123	10	20	15	10					10
	4-124	7	18	12.5	10					10
	4-125	5	10	7.5	10					10
	4-126	5	10	7.5	10					10
	4-127	10	25	17.5	9					9
	4-128	5	10	7.5	9					9
	4-129	10	25	17.5	8.75					8.75
	4-130	5	15	10	8.5					8.5
	4-131	8	20	14	8.5					8.5
	4-132	5	15	10	8.5					8.5
	4-133	5	10	7.5	8.5					8.5
	4-134	5	15	10	8.5					8.5
	4-135	5	15	10	8.5					8.5
	4-136	7	18	12.5	8.5					8.5
	4-137	5	10	7.5	8					8
	4-138	5	10	7.5	8					8
	4-139	5	10	7.5	8					8
	4-140	109	272	190.5	8					8
	4-141	5	12	8.5	8					8
	4-142	10	25	17.5	8					8
	4-143	8	20	14	8					8
	4-144	8	20	14	8					8
	4-145	5	10	7.5	8					8
	4-146	28	70	49	8					8
	4-147	5	15	10	8					8
	4-148	5	10	7.5	7.5					7.5
	4-149	5	15	10	7.5					7.5
	4-150	40	100	70	7.5					7.5
	4-151	5	10	7.5	7.5					7.5
	4-152	68	170	119	7.5					7.5
	4-153	26	65	45.5	7.5					7.5
	4-154	13	32	22.5	7.5					7.5
	4-155	5	10	7.5	7.5					7.5
	4-156	34	85	59.5	7.5					7.5
	4-157	19	48	33.5	7.5					7.5
	4-158	5	10	7.5	7.5					7.5
	4-159	5	15	10	7.5					7.5
	4-160	56	140	98	7.5					7.5
	4-161	64	160	112	7.5					7.5
	4-162	5	15	10	7.5					7.5
	4-163	14	35	24.5	7.5					7.5
	4-164	5	10	7.5	7.5					7.5
	4-165	5	15	10	7.5					7.5
	4-166	5	10	7.5	7.5					7.5
	4-167	18	45	31.5	7.5					7.5
	4-168	5	10	7.5	7.5					7.5
	4-169	27	68	47.5	7.5					7.5
	4-170	5	15	10	7.5					7.5
	4-171	7	18	12.5	7.5					7.5
	4-172	5	10	7.5	7.5					7.5
	4-173	5	10	7.5	7.5					7.5
	4-174	19	48	33.5	7.5					7.5
	4-175	5	10	7.5	7.5					7.5
	4-176	5	15	10	7.5					7.5
	4-177	8	20	14	7.5					7.5
	4-178	5	10	7.5	7.5					7.5
	4-179	5	10	7.5	7.5					7.5
	4-180	5	15	10	7.5					7.5
	4-181	155	330	242.5	7.5					7.5
	4-182	16	40	28	7.5					7.5
	4-183	5	10	7.5	7.5					7.5
	4-184	15	25	20	7.5					7.5
	4-185	170	340	255	7.5					7.5
	4-186	170	340	255	7.5					7.5
	4-187	5	10	7.5	7.5					7.5
	4-188	5	10	7.5	7.5					7.5
	4-189	5	10	7.5	7.5					7.5
	4-190	5	10	7.5	7.5					7.5
	4-191	5	10	7.5	7.5					7.5
	4-192	19	48	33.5	7.5					7.5
	4-193	5	10	7.5	7.5					7.5
	4-194	7	18	12.5	7.5					7.5
	4-195	22	55	38.5	7.5					7.5
	4-196	43	108	75.5	7.5					7.5
	4-197	6	15	10.5	7.5					7.5
	4-198	5	10	7.5	7.5					7.5
	4-199	13	32	22.5	7.5					7.5
	4-200	46	115	80.5	7.5					7.5
	4-201	6	15	10.5	7.5					7.5
	4-202	6	15	10.5	7.5					7.5
	4-203	5	10	7.5	7.5					7.5
	4-204	5	10	7.5	7.5					7.5
	4-205	10	20	15	7.5					7.5
	4-206	5	10	7.5	7.5					7.5
	4-207	15	30	22.5	7.5					7.5
	4-208	10	20	15	7.5					7.5
	4-209	7	18	12.5	7.5					7.5
	4-210	5	10	7.5	7.5					7.5
	4-211	5	10	7.5	7.5					7.5
	4-212	25	50	37.5	7.5					7.5
	4-213	5	10	7.5	7.5					7.5
	4-214	5	10	7.5	7.5					7.5
	4-215	6	15	10.5	7.5					7.5
	4-216	245	612	428.5	7.5					7.5
	4-217	5	10	7.5	7.5					7.5
	4-218	5	10	7.5	7.5					7.5
	4-219	5	15	10	7.5					7.5
	5-1	18	45	31.5	7.5					7.5
	5-2	37	92	64.5	7.5					7.5
	5-3	50	125	87.5	7.5					7.5
	5-4	132	330	231	7.5					7.5
	5-5	20	50	35	7.5					7.5
	5-6	42	105	73.5	7.5					7.5
	5-7	165	335	250	7.5					7.5
	5-8	5	10	7.5	7.5					7.5
	5-9	13	32	22.5	7.5					7.5
	5-10	5	12	8.5	7.5					7.5
	5-11	8	20	14	7.5					7.5
	5-12	5	15	10	7.5					7.5
	5-13	25	100	62.5	7.5					7.5
	5-14	7	18	12.5	7.5					7.5
	5-15	5	10	7.5	7.5					7.5
	5-16	5	10	7.5	7.5					7.5
	5-17	14	35	24.5	7.5					7.5
	5-18	6	15	10.5	7.5					7.5
	5-19	5	15	10	7.5					7.5
	5-20	29	72	50.5	7.5					7.5
	5-21	33	82	57.5	7.5					7.5
	5-22	7	17	12	7.5					7.5
	5-23	8	20	14	7.5					7.5
	5-24	30	75	52.5	7.5					7.5
	5-25	110	275	192.5	7.5					7.5
	5-26	124	310	217	7.5					7.5
	5-27	5	10	7.5	7.5					7.5
	sola-3	42	42	42	7.5					7.5
	sola-8	8	8	8	7.5					7.5
	sola-10	22	22	22	7.5					7.5
	sola-15	95	95	95	7.5					7.5
	sola-23	29	29	29	7.5					7.5
	sola-32	11	11	11	7.5					7.5
	sola-34	8	8	8	7.5					7.5
	sola-39	440	440	440	7.5					7.5
	sola-47	20	20	20	7.5					7.5
	sola-58	8	8	8	7.5					7.5
	sola-84	150	150	150	7.5					7.5
	Cs2	45	150	97.5	7.5					7.5
	Cs3	147	1125	636	7.5					7.5
	Cs26	158	395	276.5	7.5					7.5
	Cs28	40	225	132.5	7.5					7.5
	Cs27	48	450	249	7.5					7.5
	Cs29	5	100	52.5	7.5					7.5
	Cs16	34	225	129.5	7.5					7.5
	Cs19	6	30	18	7.5					7.5
	Cs20	13	50	31.5	7.5					7.5
	Cs21	4	40	22	7.5					7.5
	Cs25	30	300	165	7.5					7.5
	EJ-EJ-SMC-6	15	15	15	7.5					7.5
	EJ-EJ-SMC-7	61	61	61	7.5					7.5
	EJ-EJ-EV-2	9	9	9	7.5					7.5
	4EJ-EJ-EV-14	10	10	10	7.5					7.5
	EJ-LP-LG-3	8	8	8	7.5					7.5
	EJ-EJ-SMC-1	10	10	10	7.5					7.5
	EJ-EJ-SJ-6	8	8	8	7.5					7.5
	11EJ-LC-AE-1	52	52	52	7.5					7.5
	EJ-EJ-SJ-10	19	19	19	7.5					7.5
	EJ-TAN-TAN-1	8	8	8	7.5					7.5
	EJ-EJ-EJ-1/TAN-TAN-1	125	125	125	7.5					7.5
	EJ-EJ-EJ-1	646	646	646	7.5					7.5
	EJ-EJ-SCN-18	16	16	16	7.5					7.5
	EJ-EJ-SCN-11	8	8	8	7.5					7.5
	EJ-LC-LC-13	9	9	9	7.5					7.5
	23EJ-TAN-TAN-2	8	8	8	7.5					7.5
	EJ-LC-LC-7	18	18	18	7.5					7.5
	EJ-LC-LL-1	62	62	62	7.5					7.5
	EJ-SAA-SAA-10	164	164	164	7.5					7.5
	EJ-TAN-TAN-2	8	8	8	7.5					7.5
	EJ-TAN-TAN-2	12	12	12	7.5					7.5
	EJ-LC-RE-3	13	13	13	7.5					7.5
	EJ-EJ-EJ-42	109	109	109	7.5					7.5
	EJ-SAA-SAA-6	8	8	8	7.5					7.5
	EJ-SAA-SAA-15	267	267	267	7.5					7.5
	EJ-YO-YO-5	8	8	8	7.5					7.5
	EJ-YO-YO-12	332	332	332	7.5					7.5
	MIA-II-1	150	375	262.5	7.5					7.5
	MIA-II-3	1	2.5	1.75	7.5					7.5
	MIA-II-4	6.5	16.25	11.375	7.5					7.5
	MIA-II-5	2	5	3.5	7.5					7.5
	MIA-II-7	1	2.5	1.75	7.5					7.5
	MIA-II-8	2.5	6.25	4.375	7.5					7.5
	MIA-II-9	1	2.5	1.75	7.5					7.5
	MIA-II-10	5	12.5	8.75	7.5					7.5
	MIA-II-11	9	22.5	15.75	7.5					7.5
	MIA-II-13	1.5	3.75	2.625	7.5					7.5
	MIA-II-14	45	112.5	78.75	7.5					7.5
	MIA-II-15	60	150	105	7.5					7.5
	MIA-II-16	37.5	93.75	65.625	7.5					7.5
	MIA-II-17	10	25	17.5	7.5					7.5
	MIA-II-18	60	150	105	7.5					7.5
	MIA-II-19	40	100	70	7.5					7.5
	RV62MY1	343	842	592.5	7.5					7.5
	RV64MY1	85	213	149	7.5					7.5
	RV64MY2	22	57	39.5	7.5					7.5
	RV64MY3	22	57	39.5	7.5					7.5
	RV150MY1	22	57	39.5	7.5					7.5
	RV151MY1	22	57	39.5	7.5					7.5
	RV152MY1	22	57	39.5	7.5					7.5
	RV154MY1	22	57	39.5	7.5					7.5
	RV155MY1	22	57	39.5	7.5					7.5
	Guirun-village-1	525	525	525	7.5					7.5
	Guirun-village-2	293	293	293	7.5					7.5
	Guirun-village-3	293	293	293	7.5					7.5
	Guirun-village-4	293	293	293	7.5					7.5
	Guirun-village-5	293	293	293	7.5					7.5
	Guirun-hamlet-1	48	48	48	7.5					7.5
	Guirun-hamlet-2	48	48	48	7.5					7.5
	Guirun-hamlet-3	48	48	48	7.5					7.5
	Guirun-hamlet-4	48	48	48	7.5					7.5
	Guirun-hamlet-5	48	48	48	7.5					7.5
	Guirun-hamlet-6	48	48	48	5					5
*The designation for the Penoles sites need to be reconfirmed in Garvin 1994:table 6.1.	ET-SMP-SMT-2	205	205	205	5					5
	Penoles-unknown	5	5	5	5					5
	ET-SMP-RO-5	15	15	15	5					5
	ET-SMP-RO-3	80	80	80	4.375					4.375
	NO-SDN-OA-1	135	135	135	3.5					3.5
	Penoles-unknown	5	5	5	2.625					2.625
	NO-SJT-MF-21	5	5	5	1.75					1.75
	NO-SDN-SDN-28	5	5	5	1.75					1.75
	ET-SMP-RO-4	15	15	15	1.75					1.75

## Sheet: teotihuacan
Basin of Mexico settlement data for Late Terminal Formative phase, ca. 100-1BCE, from Gorenflo and Parsons (2007) and Parsons et al (1983)	site number	site size	rank size distribution N_low	rank size distribution (persons)	rank size distribution N_avg	level 1	level 2	level 3	level 4	N(level 1)	N(level 2)	N(level 3)	N(level 4)	s	l	b	N	N_t1	N_t2	dt	N_est_low	N_est_high	L	r	R	G_2	s_low	s_high
	TE-TF-200		16925	33850	25387.5	29618.8				1	10	23	202	6.91176	4	50	133404	8147	85841.8	200	57357.5	175000	6	0.0117743	1.26552	4.53105	4.82761	5.81398
	DF-1		10000	20000	15000		15000
	CH-TF-14		2000	4000	3000		3000
	TX-TF-17		1800	3500	2650		2650
	CH-TF-9		1500	3000	2250		2250
	TX-TF-1		1250	2500	1875		1875
	CH-TF-63		1200	2500	1850		1850
	CH-TF-16		1100	2200	1650		1650
	TE-TF-314		1096.5	2193	1644.75		1644.75
	TX-TF-30		1000	2000	1500		1500
	TE-TF-317		983	1966	1474.5		1474.5
	IX-TF-4		925	1850	1387.5			1387.5
	CH-TF-59		900	1800	1350			1350
	IX-TF-5		800	1600	1200			1200
	IX-TF-10		800	1600	1200			1200
	TX-TF-50		750	1500	1125			1125
	TE-TF-43		701.5	1403	1052.25			1052.25
	CH-TF-61		675	1350	1012.5			1012.5
	TE-TF-313		638	1276	957			957
	TX-TF-36		600	1200	900			900
	TX-TF-51		600	1200	900			900
	CH-TF-19		600	1200	900			900
	IX-TF-13		410	1025	717.5			717.5
	XO-TF-4		440	880	660			660
	TX-TF-11		400	800	600			600
	TX-TF-46		400	800	600			600
	TX-TF-25		500	750	625			625
	TE-TF-37		325	650	487.5			487.5
	TX-TF-4		300	600	450			450
	CU-TF-24		200	500	350			350
	TX-TF-33		300	500	400			400
	TX-TF-14		250	500	375			375
	CH-TF-6		250	400	325			325
	IX-TF-2		200	400	300			300
	TX-TF-31		160	400	280				280
	TX-TF-20		200	350	275				275
	TE-TF-316		200	334	267				267
	TX-TF-13		167	300	233.5				233.5
	TX-TF-34		150	300	225				225
	TX-TF-44		150	300	225				225
	CH-TF-7		150	300	225				225
	CH-TF-55		150	280	215				215
	CH-TF-24		140	250	195				195
	CH-TF-15		125	240	182.5				182.5
	CH-TF-23		120	240	180				180
	CH-TF-11		120	200	160				160
	CH-TF-46		100	200	150				150
	TX-TF-21		100	200	150				150
	TX-TF-32		100	200	150				150
	TX-TF-35		100	200	150				150
	XO-TF-2		100	200	150				150
	IX-TF-3		100	200	150				150
	TE-TF-315		97.5	195	146.25				146.25
	TE-TF-318		93.5	187	140.25				140.25
	CU-TF-18		75	150	112.5				112.5
	CU-TF-19		75	150	112.5				112.5
	CU-TF-20		60	150	105				105
	CU-TF-21		100	150	125				125
	CU-TF-22		100	150	125				125
	CU-TF-23		100	150	125				125
	CU-TF-26		100	150	125				125
	CU-TF-27		100	150	125				125
	CU-TF-29		75	150	112.5				112.5
	CU-TF-31		75	150	112.5				112.5
	CU-TF-33		75	150	112.5				112.5
	TX-TF-2		75	150	112.5				112.5
	TX-TF-16		75	150	112.5				112.5
	TX-TF-7		75	150	112.5				112.5
	CH-TF-25		75	150	112.5				112.5
	CH-TF-43		75	150	112.5				112.5
	IX-TF-11		75	150	112.5				112.5
	TX-TF-19		75	150	112.5				112.5
	TX-TF-37		75	150	112.5				112.5
	TE-TF-14		67.5	135	101.25				101.25
	TX-TF-6		50	100	75				75
	CH-TF-20		50	100	75				75
	CH-TF-32		50	100	75				75
	CH-TF-5		50	100	75				75
	CH-TF-58		50	100	75				75
	CH-TF-62		40	100	70				70
	IX-TF-6		50	100	75				75
	TX-TF-39		50	100	75				75
	XO-TF-1		50	100	75				75
	ZU-TF-25		40	100	70				70
	ZU-TF-7		40	100	70				70
	TE-TF-15		50	100	75				75
	TE-TF-3		50	100	75				75
	TE-TF-62		50	100	75				75
	CH-TF-10		40	80	60				60
	TX-TF-38		40	80	60				60
	TX-TF-40		40	80	60				60
	ZU-TF-5		35	70	52.5				52.5
	TE-TF-71		35	70	52.5				52.5
	TE-TF-133b		31.5	63	47.25				47.25
	CH-TF-40		30	60	45				45
	ZU-TF-11		20	60	40				40
	ZU-TF-20		30	60	45				45
	TE-TF-132b		30	60	45				45
	TE-TF-64		30	60	45				45
	TE-TF-13		29	58	43.5				43.5
	CH-TF-2		25	50	37.5				37.5
	CH-TF-35		25	50	37.5				37.5
	CH-TF-4		25	50	37.5				37.5
	CH-TF-47		25	50	37.5				37.5
	CH-TF-54		25	50	37.5				37.5
	CH-TF-60		25	50	37.5				37.5
	IX-TF-7		20	50	35				35
	IX-TF-8		20	50	35				35
	IX-TF-9		20	50	35				35
	TE-TF-46		22.5	45	33.75				33.75
	TE-TF-60		21.5	43	32.25				32.25
	CH-TF-12		20	40	30				30
	CH-TF-13		20	40	30				30
	CH-TF-22		20	40	30				30
	TX-TF-23		20	40	30				30
	ZU-TF-17		15	40	27.5				27.5
	ZU-TF-3		20	40	30				30
	ZU-TF-8		20	40	30				30
	TE-TF-119		17.5	35	26.25				26.25
	TE-TF-29		16.5	33	24.75				24.75
	TE-TF-55		16.5	33	24.75				24.75
	ZU-TF-6		15	30	22.5				22.5
	CH-TF-1		15	30	22.5				22.5
	CH-TF-26		15	30	22.5				22.5
	CH-TF-3		15	30	22.5				22.5
	CH-TF-31		15	30	22.5				22.5
	CH-TF-33		15	30	22.5				22.5
	XO-TF-6		15	30	22.5				22.5
	XO-TF-8		10	30	20				20
	ZU-TF-22		10	30	20				20
	TE-TF-59b		15	30	22.5				22.5
	TM-TF-10		15	30	22.5				22.5
	TM-TF-8		15	30	22.5				22.5
	TM-TF-5		14	28	21				21
	TE-TF-118		11.5	23	17.25				17.25
	TM-TF-17		11.5	23	17.25				17.25
	TX-TF-10		10	20	15				15
	CH-TF-21		10	20	15				15
	CH-TF-36		10	20	15				15
	CH-TF-39		10	20	15				15
	CH-TF-44		10	20	15				15
	CH-TF-45		10	20	15				15
	CH-TF-48		10	20	15				15
	IX-TF-12		10	20	15				15
	TX-TF-12		10	20	15				15
	TX-TF-18		10	20	15				15
	TX-TF-22		10	20	15				15
	TX-TF-24		10	20	15				15
	TX-TF-26		10	20	15				15
	TX-TF-27		10	20	15				15
	TX-TF-28		10	20	15				15
	TX-TF-29		10	20	15				15
	TX-TF-41		10	20	15				15
	TX-TF-42		10	20	15				15
	TX-TF-43		10	20	15				15
	TX-TF-45		10	20	15				15
	TX-TF-49		10	20	15				15
	TX-TF-5		10	20	15				15
	TX-TF-8		10	20	15				15
	TX-TF-9		10	20	15				15
	XO-TF-7		10	20	15				15
	ZU-TF-16		10	20	15				15
	ZU-TF-24		5	20	12.5				12.5
	TE-TF-127		10	20	15				15
	TE-TF-6		10	20	15				15
	TE-TF-63		10	20	15				15
	TE-TF-47		9	18	13.5				13.5
	TE-TF-28		8.5	17	12.75				12.75
	CH-TF-28		10	15	12.5				12.5
	CH-TF-41		10	15	12.5				12.5
	ZU-TF-13		5	15	10				10
	ZU-TF-14		5	15	10				10
	TM-TF-34		7.5	15	11.25				11.25
	TE-TF-42		6.5	13	9.75				9.75
	CH-TF-17		5	10	7.5				7.5
	CH-TF-18		5	10	7.5				7.5
	CH-TF-27		5	10	7.5				7.5
	CH-TF-29		5	10	7.5				7.5
	CH-TF-30		5	10	7.5				7.5
	CH-TF-34		5	10	7.5				7.5
	CH-TF-37		5	10	7.5				7.5
	CH-TF-38		5	10	7.5				7.5
	CH-TF-42		5	10	7.5				7.5
	CH-TF-49		5	10	7.5				7.5
	CH-TF-50		5	10	7.5				7.5
	CH-TF-51		5	10	7.5				7.5
	CH-TF-52		5	10	7.5				7.5
	CH-TF-53		5	10	7.5				7.5
	CH-TF-56		5	10	7.5				7.5
	CH-TF-57		5	10	7.5				7.5
	IX-TF-1		5	10	7.5				7.5
	TX-TF-52		5	10	7.5				7.5
	XO-TF-3		5	10	7.5				7.5
	ZU-TF-12		5	10	7.5				7.5
	ZU-TF-15		5	10	7.5				7.5
	ZU-TF-18		5	10	7.5				7.5
	ZU-TF-19		5	10	7.5				7.5
	ZU-TF-21		5	10	7.5				7.5
	ZU-TF-23		5	10	7.5				7.5
	ZU-TF-4		5	10	7.5				7.5
	ZU-TF-9		5	10	7.5				7.5
	CU-TF-30		5	10	7.5				7.5
	TE-TF-120		5	10	7.5				7.5
	TE-TF-129		5	10	7.5				7.5
	TE-TF-45		5	10	7.5				7.5
	TE-TF-61		5	10	7.5				7.5
	TM-TF-15		5	10	7.5				7.5
	TM-TF-16		5	10	7.5				7.5
	TM-TF-21		5	10	7.5				7.5
	TM-TF-27		5	10	7.5				7.5
	TM-TF-3		5	10	7.5				7.5
	TM-TF-31		5	10	7.5				7.5
	TM-TF-32		5	10	7.5				7.5
	TM-TF-9		5	10	7.5				7.5
	TM-TF-6		5	9	7				7
	TE-TF-10		3.5	7	5.25				5.25
	ZU-TF-1		2	5	3.5				3.5
	ZU-TF-10		2	5	3.5				3.5
	ZU-TF-2		2	5	3.5				3.5
	ZU-TF-26		5	5	5				5
	TM-TF-1		2.5	5	3.75				3.75
	TM-TF-2		2.5	5	3.75				3.75
	TM-TF-22		2.5	5	3.75				3.75
	TM-TF-23		2.5	5	3.75				3.75
	TM-TF-11		2	4	3				3
	TM-TF-12		2	4	3				3
	TM-TF-13		2	4	3				3
	TM-TF-14		2	4	3				3
	TM-TF-18		2	4	3				3
	TM-TF-19		2	4	3				3
	TM-TF-20		2	4	3				3
	TM-TF-7		2	4	3				3
	TM-TF-25		1	2	1.5				1.5
	TM-TF-26		1	2	1.5				1.5
	TM-TF-39		1	2	1.5				1.5
	TE-TF-11		1	1	1				1
	30

## Sheet: viru
Viru Valley, Middle Viru sites, Downey 2015:appendices A-C	site number	site size (ha)	level 1	level 2	level 3	level 4	N(level 1)	N(level 2)	N(level 3)	N(level 4)	s	l	b	N	area_t1	area_t2	rho_low	rho_high	N_est_low	N_est_high	L	r	R	G_2	s_low	s_high
	Gallinazo Group	27.284	27.284				1	2	7	37	4.6	4	50	28592.1	57.185	113.601	100	400	11863	42702	6	0.003432	1.07105	4.1421	3.76845	4.66521
	V-192/194	8.325		8.325
	V-212	8.225		8.225
	V-162	7.695		7.695
	V-21	7.072		7.072
	V-235	6.056		6.056
	V-51	5.016		5.016
	V-177	2.503			2.503
	Sarraque	2.36			2.36
	Rinconada	2.36			2.36
	V-175	2.337			2.337
	V-33	2.201			2.201
	V-31	2.06			2.06
	V-67	2.05			2.05
	V-102	1.915				1.915
	V-16/62	1.767				1.767
	V-149	1.695				1.695
	V-238	1.637				1.637
	V-77	1.612				1.612
	V-233	1.581				1.581
	V-237	1.247				1.247
	V-63	1.214				1.214
	V-296	1.09				1.09
	V-126	0.899				0.899
	V-231	0.859				0.859
	V-103	0.831				0.831
	V-236	0.752				0.752
	V-290	0.719				0.719
	V-278	0.683				0.683
	V-93	0.667				0.667
	V-240	0.597				0.597
	V-274	0.582				0.582
	V-205	0.579				0.579
	V-40/41/42	0.526				0.526
	SantaElenaClust	0.509				0.509
	V-133	0.46				0.46
	V-223	0.455				0.455
	V-5	0.453				0.453
	U.Huacapongo	0.4				0.4
	V-303	0.384				0.384
	V-72	0.362				0.362
	V-68	0.307				0.307
	V-228	0.291				0.291
	V-26	0.26				0.26
	V-30	0.229				0.229
	V-49	0.223				0.223
	V-24	0.208				0.208
	V-258	0.182				0.182
	V-18	0.17				0.17
	V-250	0.155				0.155
	V-227	0.153				0.153
	V-294	0.152				0.152
	V-184	0.137				0.137
	V-229	0.135				0.135
	V-186	0.134				0.134
	V-201/202	0.131				0.131
	V-270	0.088				0.088
	V-277	0.084				0.084
	V-23	0.082				0.082
	V-32	0.079				0.079
	V-271	0.076				0.076
	V-143	0.06				0.06
	V-251	0.058				0.058
	V-34	0.051				0.051
	V-150	0.043				0.043
	V-285	0.024				0.024
	V-35	0.021				0.021
	V-43	0.02				0.02
	V-225	0.017				0.017
	V-209	0.012				0.012
	V-22 deleted

## Sheet: tiwanaku
Tiwanaku core territory settlement pattern data	site number	site size	rank size	level 1	level 2	level 3	level 4	level 5	N(level 1)	N(level 2)	N(level 3)	N(level 4)	N(level 5)	s	l	b	N	area_t1	area_t2	dt	N_est_low	N_est_high	L	r	R	G_2	s_low	s_high
			385	385					1	9	25	69	347	4.32692	5	50	98613.4	434.44	1087.39	100	90909	133333	7	0.00917482	1.20141	4.40282	4.13438	4.36689
			120		120
			48.8		48.8
			19.5		19.5
			16.2		16.2
			14.2		14.2
			14		14
			12.3		12.3
			11.8		11.8
			11.73		11.73
			10			10
			10			10
			9			9
			7.5			7.5
			7.5			7.5
			7.5			7.5
			7.5			7.5
			7.2			7.2
			7			7
			7			7
			6.25			6.25
			6.22			6.22
			6.2			6.2
			6			6
			5.65			5.65
			5.25			5.25
			5			5
			4.5			4.5
			4.5			4.5
			4.4			4.4
			4.25			4.25
			4			4
			4			4
			4			4
			4			4
			3.8				3.8
			3.75				3.75
			3.75				3.75
			3.6				3.6
			3.56				3.56
			3.5				3.5
			3.4				3.4
			3.23				3.23
			3.2				3.2
			3.2				3.2
			3.2				3.2
			3.2				3.2
			3.1				3.1
			3.1				3.1
			3.05				3.05
			3				3
			3				3
			3				3
			3				3
			3				3
			2.8				2.8
			2.5				2.5
			2.5				2.5
			2.4				2.4
			2.35				2.35
			2.25				2.25
			2.25				2.25
			2.25				2.25
			2.25				2.25
			2.25				2.25
			2.25				2.25
			2.25				2.25
			2.2				2.2
			2.2				2.2
			2.15				2.15
			2				2
			2				2
			2				2
			2				2
			2				2
			2				2
			1.9				1.9
			1.75				1.75
			1.75				1.75
			1.57				1.57
			1.55				1.55
			1.55				1.55
			1.55				1.55
			1.55				1.55
			1.54				1.54
			1.5				1.5
			1.5				1.5
			1.5				1.5
			1.5				1.5
			1.5				1.5
			1.5				1.5
			1.5				1.5
			1.45				1.45
			1.4				1.4
			1.25				1.25
			1.25				1.25
			1.25				1.25
			1.2				1.2
			1.2				1.2
			1.2				1.2
			1.15				1.15
			1.15				1.15
			1.12				1.12
			1.1				1.1
			1					1
			1					1
			1					1
			1					1
			1					1
			1					1
			1					1
			1					1
			1					1
			1					1
			1					1
			1					1
			1					1
			1					1
			1					1
			1					1
			1					1
			1					1
			1					1
			1					1
			1					1
			1					1
			1					1
			1					1
			1					1
			1					1
			1					1
			1					1
			0.99					0.99
			0.95					0.95
			0.95					0.95
			0.9					0.9
			0.9					0.9
			0.9					0.9
			0.88					0.88
			0.84					0.84
			0.8					0.8
			0.8					0.8
			0.8					0.8
			0.8					0.8
			0.8					0.8
			0.8					0.8
			0.8					0.8
			0.8					0.8
			0.8					0.8
			0.8					0.8
			0.8					0.8
			0.8					0.8
			0.8					0.8
			0.75					0.75
			0.75					0.75
			0.75					0.75
			0.75					0.75
			0.75					0.75
			0.75					0.75
			0.75					0.75
			0.75					0.75
			0.75					0.75
			0.75					0.75
			0.75					0.75
			0.74					0.74
			0.74					0.74
			0.65					0.65
			0.65					0.65
			0.65					0.65
			0.65					0.65
			0.65					0.65
			0.65					0.65
			0.65					0.65
			0.64					0.64
			0.64					0.64
			0.6					0.6
			0.6					0.6
			0.6					0.6
			0.6					0.6
			0.6					0.6
			0.6					0.6
			0.6					0.6
			0.55					0.55
			0.55					0.55
			0.55					0.55
			0.55					0.55
			0.55					0.55
			0.55					0.55
			0.55					0.55
			0.55					0.55
			0.55					0.55
			0.55					0.55
			0.55					0.55
			0.54					0.54
			0.53					0.53
			0.53					0.53
			0.52					0.52
			0.5					0.5
			0.5					0.5
			0.5					0.5
			0.5					0.5
			0.5					0.5
			0.5					0.5
			0.5					0.5
			0.5					0.5
			0.5					0.5
			0.5					0.5
			0.5					0.5
			0.5					0.5
			0.5					0.5
			0.5					0.5
			0.5					0.5
			0.49					0.49
			0.48					0.48
			0.47					0.47
			0.45					0.45
			0.45					0.45
			0.45					0.45
			0.45					0.45
			0.44					0.44
			0.42					0.42
			0.42					0.42
			0.4					0.4
			0.4					0.4
			0.4					0.4
			0.4					0.4
			0.4					0.4
			0.4					0.4
			0.4					0.4
			0.4					0.4
			0.4					0.4
			0.4					0.4
			0.4					0.4
			0.4					0.4
			0.4					0.4
			0.4					0.4
			0.39					0.39
			0.36					0.36
			0.36					0.36
			0.36					0.36
			0.35					0.35
			0.35					0.35
			0.35					0.35
			0.35					0.35
			0.35					0.35
			0.35					0.35
			0.35					0.35
			0.35					0.35
			0.35					0.35
			0.35					0.35
			0.35					0.35
			0.35					0.35
			0.35					0.35
			0.35					0.35
			0.35					0.35
			0.35					0.35
			0.33					0.33
			0.33					0.33
			0.31					0.31
			0.3					0.3
			0.3					0.3
			0.3					0.3
			0.3					0.3
			0.3					0.3
			0.3					0.3
			0.3					0.3
			0.3					0.3
			0.3					0.3
			0.3					0.3
			0.3					0.3
			0.3					0.3
			0.28					0.28
			0.25					0.25
			0.25					0.25
			0.25					0.25
			0.25					0.25
			0.25					0.25
			0.25					0.25
			0.25					0.25
			0.25					0.25
			0.25					0.25
			0.25					0.25
			0.25					0.25
			0.25					0.25
			0.25					0.25
			0.25					0.25
			0.25					0.25
			0.25					0.25
			0.25					0.25
			0.25					0.25
			0.25					0.25
			0.25					0.25
			0.25					0.25
			0.25					0.25
			0.25					0.25
			0.25					0.25
			0.25					0.25
			0.25					0.25
			0.25					0.25
			0.25					0.25
			0.25					0.25
			0.25					0.25
			0.25					0.25
			0.25					0.25
			0.25					0.25
			0.25					0.25
			0.25					0.25
			0.25					0.25
			0.25					0.25
			0.25					0.25
			0.25					0.25
			0.25					0.25
			0.25					0.25
			0.25					0.25
			0.25					0.25
			0.25					0.25
			0.25					0.25
			0.25					0.25
			0.24					0.24
			0.24					0.24
			0.23					0.23
			0.21					0.21
			0.21					0.21
			0.2					0.2
			0.2					0.2
			0.2					0.2
			0.2					0.2
			0.2					0.2
			0.2					0.2
			0.2					0.2
			0.2					0.2
			0.2					0.2
			0.2					0.2
			0.2					0.2
			0.2					0.2
			0.2					0.2
			0.2					0.2
			0.2					0.2
			0.18					0.18
			0.18					0.18
			0.16					0.16
			0.15					0.15
			0.15					0.15
			0.15					0.15
			0.15					0.15
			0.15					0.15
			0.15					0.15
			0.15					0.15
			0.15					0.15
			0.15					0.15
			0.15					0.15
			0.15					0.15
			0.15					0.15
			0.15					0.15
			0.15					0.15
			0.14					0.14
			0.1					0.1
			0.1					0.1
			0.1					0.1
			0.1					0.1
			0.1					0.1
			0.09					0.09
			0.09					0.09
			0.09					0.09
			0.09					0.09
			0.09					0.09
			0.09					0.09
			0.09					0.09
			0.09					0.09
			0.09					0.09
			0.09					0.09
			0.09					0.09
			0.09					0.09
			0.09					0.09
			0.09					0.09
			0.09					0.09
			0.09					0.09
			0.09					0.09
			0.09					0.09
			0.09					0.09
			0.09					0.09
			0.09					0.09
			0.09					0.09
			0.09					0.09
			0.09					0.09
			0.09					0.09
			0.09					0.09
			0.09					0.09
			0.09					0.09
			0.06					0.06
			0.05					0.05
			0.05					0.05
			0.05					0.05
			0.045					0.045
			0.04					0.04
			0.04					0.04
			0.04					0.04
			0.04					0.04
			0.04					0.04
			0.04					0.04
			0.04					0.04
			0.04					0.04
			0.04					0.04
			0.04					0.04
			0.04					0.04
			0.04					0.04
			0.04					0.04
			0.04					0.04
			0.04					0.04
			0.04					0.04
			0.04					0.04
			0.04					0.04
			0.04					0.04
			0.04					0.04
			0.04					0.04
			0.04					0.04
			0.04					0.04
			0.04					0.04
			0.04					0.04
			0.04					0.04
			0.04					0.04
			0.04					0.04
			0.04					0.04
			0.04					0.04
			0.04					0.04
			0.04					0.04
			0.04					0.04
			0.04					0.04
			0.04					0.04
			0.04					0.04
			0.04					0.04
			0.04					0.04
			0.04					0.04
			0.04					0.04
			0.04					0.04
			0.04					0.04
			0.04					0.04
			0.04					0.04
			0.04					0.04
			0.04					0.04
			0.04					0.04
			0.04					0.04
			0.04					0.04
			0.04					0.04
			0.04					0.04
			0.04					0.04
			0.04					0.04
			0.03					0.03
			0.01					0.01
			0.01					0.01
			0.01					0.01
*The designation for the Penoles sites need to be reconfirmed in Garvin 1994:table 6.1.
